# Supplementary material for: Identification of Potential Probiotics Producing Bacteriocins Active against Listeria monocytogenes by a Combination of Screening Tools
Source: Int J Mol Sci. 2021 Aug 10;22(16):8615. doi: 10.3390/ijms22168615 (PMC8395247; doi:10.3390/ijms22168615)
Supplement: Supplementary file 1 [file ijms-22-08615-s001.zip]

Archive with 1 entries (1 files):
- ijms-1336617-supplementary.pdf
